# Supplementary material for: Accelerating the Delivery of Psychological Therapies After Stroke: A Feasibility Stepped-Wedge Cluster Randomised Controlled Trial
Source: Healthcare (Basel). 2025 Apr 4;13(7):824. doi: 10.3390/healthcare13070824 (PMC11988650; doi:10.3390/healthcare13070824)
Supplement: Supplementary file 1 [file healthcare-13-00824-s001.zip]

Archive with 1 entries (1 files):
- healthcare-3525879-supplementary.pdf
